# Supplementary material for: Pediatric Malaria with Respiratory Distress: Prognostic Significance of Point-of-Care Lactate
Source: Microorganisms. 2023 Apr 2;11(4):923. doi: 10.3390/microorganisms11040923 (PMC10145304; doi:10.3390/microorganisms11040923)
Supplement: Supplementary file 1 [file microorganisms-11-00923-s001.zip]

Archive with 1 entries (1 files):
- microorganisms-2304191-supplementary.pdf
